# Supplementary material for: The effect of prone positioning on maternal haemodynamics and fetal wellbeing in the third trimester–A primary cohort study with a scoping review
Source: PLoS One. 2023 Oct 11;18(10):e0287804. doi: 10.1371/journal.pone.0287804 (PMC10566740; doi:10.1371/journal.pone.0287804)
Supplement: S5 File — (XLSX) [file pone.0287804.s010.xlsx]

## Sheet: original
Age	Ethnicity	Gest at Birth	Bith Outcome	MOD	BW	Sex	Epidural (yes/no)	Spinal (yes/no)	Booking_gestation	Booking_height	Booking_weight	Current_gestation	current_weight	gravidity	parity	Booking_SBP	Booking_DBP	Smoking_cig_per_day	Abominal_circumference	Medications	PMH	fetal_lie	estimated_fetal_weight	amniotic_fluid_index_cm	maximal_pool_depth_cm	umbilical_pulsatility_index	LL1_SBP_0	LL1_SBP_5	LL1_SBP_10	LL1_SBP_15	LL1_SBP_20	LL1 mean SBP	PP_SBP_25	PP_SBP_30	PP_SBP_35	PP_SBP_40	PP_SBP_45	PP_SBP_50	PP_SBP_55	PP mean SBP	LL2_SBP_60	LL2_SBP_65	LL2_SBP_70	LL2_SBP_75	LL2_SBP_80	LL2 mean SBP	LL1_DBP_0	LL1_DBP_5	LL1_DBP_10
32	White	41	live	NVD	3735	female	no	no	10+6	170	77	37+5	89.2	1	0	123	70	0	112	pregnancy vitamins	nil	longitudinal		12.8	4.7	0.91	101	108	109	112	105	107	112	118	131	112	121	120	121	119.286	106	113	105	106	134	112.8	70	65	56
37	White	41	live	NVD	3560	male	no	no	9+5	178	77	28+6	87	1	0	125	68	0	115	nil	nil	longitudinal	1463	13.3	4.5	1.22	119	119	123	113	125	119.8	118	124	135	113	109	132	120	121.571	133	127	138	128	140	133.2	83	76	84
26	Asian	40	live	NVD	2994	female	no	no	9+1	161	62.9	33+3	68	3	1+2	103	65	0	98	pregnacare	?stillbirth		2023	10	4.9	1.06	90	106	72	90	94	90.4	85	103	101	104	90	87	82	93.1429	82	81	75	77	79	78.8	73	82	57
42	White	40	live	EMCS	4006	female	no	yes	9+0	152	66.5	37+0	66.5	3	2	100	54	0	114	nil	low PappA	longitudinal	2675	normal	5.6		110	96	100	101	101	101.6	112	110	120	117	109	127	126	117.286	99	102	99	100	99	99.8	72	96	100
31	Black	39	live	EMCS	4020	male	no	yes	9+5	170	71.2	31+5	84	1	0	100	66	0	105	pregnacare, vitamin D, iron	uterine fibroids	longitudinal	2083			0.86	96	90	85	86	88	89	96	101	100	99	95	101	102	99.1429	86	97	96	88	89	91.2	51	49	46
36	White	39	live	ELCS	3904	female	no	yes	8+6	178	93.8	37+5	104	4	0+3	129	79	0	125	tinzaparin, metformin, baby aspirin	DM2, GDM, ?previous stillbirth	longitudinal	4143	8.8	5	0.73	108	104	108	106	110	107.2	108	109	103	116	118	118	119	113	117	120	107	110	110	112.8	67	64	67
28	White	39	live	EMCS	3420	male	no	yes	9+0	150	57	36+0	70	2	1+0	106	66	0	109	aspirin, vitamin D, multivitamins, omeprazole, ferrous sulphate	stillbirth	longitudinal	2741	13.1	4.7	1.09	106	104	110	113	108	108.2	129	131	135	128	107	119	117	123.714	109	108	126	114	127	116.8	65	68	72
30	White	39	live	NVD	3800	female	yes	no	6+0	171	105.9	32+6	109	1	0	110	78	0	127	Levetiracetam	Epilepsy, Anxiety disorder.	longitudinal	2222		6.1	1.01	114	88	107	107	91	101.4	113	104	109	128	133	98	113	114	105	133	98	103	97	107.2	85	63	68
30	White	39	Live	NVD	2770	male	yes	no	4+1	165	52.9	29+1	60	2	1+1	98	45	1	94.5	heparin	protein S deficiency.	longitudinal	1335	normal	5.7	1	116	109	109	103	109	109.2	108	112	109	108	114	112	114	111	145	106	102	108	117	115.6	72	57	59
36	White	39	live	kiwi	2872	male	no	no	9+0	178	68	37+4	78.6	1	0	108	58	0	105	nil	nil	longitudinal	2716	normal	3.3	0.91	103	97	88	94	91	94.6	111	103	103	109	111	106	105	106.857	96	92	87	93	91	91.8	73	55	50
36	White	39	live	ELCS	3900	male	no	yes	9+4	175	97	31+4	110	4	2+1	120	?	0	122	iron	tacycardiac epidose in preg - 24 hour tape = normal.	longitudinal	2049	normal	5	0.86	133	108	111	104	105	112.2	122	122	116	122	126	119	118	120.714	114	110	122	117	111	114.8	79	60	60
26	White	39	live	forceps	4270	male	no	yes	10+2	166	94	36+4		1	0	128	72	0	140	inhalor	apendectomy 2020	longitudinal	3025	9.7	3.4	0.57	99	106	98	101	98	100.4	99	100	104	111	148	129	129	117.143	109	114	119	122	114	115.6	66	71	68
32	White	39	live	NVD	3600	female	no	no	9+0	171	67.8	29+0	80	2	1	124	70	0	102	nil	nil	longitudinal	1187	16.2	6	0.96	96	93	105	105	110	101.8	113	112	109	105	103	104	115	108.714	106	102	99	108	107	104.4	54	54	67
30	White	39	live	ELCS	3750	male	no	yes		164	55.6	29+3	62	2	1	121	76	0	95	nil	nil	longitudinal	1276	4.6	15.2	0.94	108	94	93	94	95	96.8	97	99	93	93	98	99	95	96.2857	99	94	96	99	93	96.2	78	56	54
35	White	38	live	NVD	3680	male	np	no	8+0	163	66.2	31+2	73.8	2	1	118	61	9	104	aspirin, vitamin D, multivitamins, omeprazole, ferrous sulphate	previous SGA and stillbirth	longitudinal	1840	15.5	4.5	1.23	98	95	96	102	117	101.6	103	104	101	111	107	106	107	105.571	98	93	93	96	105	97	69	61	67
32	Asian	38	live	NVD	2570	male	no	no	10+4	154	60	34+4	66	3	1	117	66	0	98	omeperozole	non		1753	17.9	5.2	1.21	107	103	103	105	105	104.6	107	95	103	105	107	99	98	102	107	105	118	102	106	107.6	88	70	73
35	White	38	live	NVD	3300	female	no	no	9+4	163	82	31+4	85	2	1	120	74	0	116	nil	h/o Placental abruption	longitudinal	1635	11.9	3.6	0.97	122	101	106	102	105	107.2	109	108	107	104	105	98	99	104.286	103	101	106	101	108	103.8	85	70	71
36	White	37	live	EMCS	3450	female	no	yes	17+3	155	50	32+0	63	5	1+3	112	68	0	100	progestogen, iron.	2x CS	longitudinal	1880	14.3	5.3	1.02	98	87	89	84	98	91.2	100	100	110	113	107	105	102	105.286	84	87	88	88	89	87.2	64	61	56
33	White	37	live	EMCS	2980	female	no	yes	9+2	165	74	30+0	90	4	2	108	74	0	113	Asprin, Ferrous sulphate	Viral meningitis 2015	longitudinal	1634	13.5	5.6	1.15	102	103	116	109	143	114.6	112	109	110	111	113	119	113	112.429	110	112	108	99	99	105.6	66	70	69
37	White	37	live	forceps	2630	female	yes	no	10+0	158	51.2	33+4	60	4	2+1 NND109	109	61	0	91	nil	neonatal death.	Longitudinal	1609	14.6	6.6	1.23	110	99	101	99	92	100.2	101	104	96	96	108	105	106	102.286	92					92	65	61	60
27	Mixed	32	live	NVD	1851	female	no	no	8+6	168	71.5	29+0	82	1	0	112	60	0	106	inhalors	mild asthma	longitudinal	1273		5.3	1.17	104	109	104	100	105	104.4	107	109	111	106	112	108	113	109.429	111	102	141	99	101	110.8	61	68	54
[truncated: 372 more columns]
